# Supplementary material for: A new species of Polyonyx (Crustacea, Anomura, Porcellanidae) inhabiting polychaete-worm tubes (Annelida, Chaetopteridae) in the Indo-West Pacific
Source: Zookeys. 2019 Jan 17;(818):25–34. doi: 10.3897/zookeys.818.30587 (PMC6345737; doi:10.3897/zookeys.818.30587)
Supplement: XML Treatment for Polyonyx socialis [file zookeys.818.30587-treatment1.xml]

<!DOCTYPE tp:taxon-treatment
  PUBLIC "-//TaxonX//DTD Taxonomic Treatment Publishing DTD v0 20100105//EN" "tax-treatment-NSO.dtd">
<tp:taxon-treatment xmlns:tp="http://www.plazi.org/taxpub"><tp:treatment-meta><kwd-group><label>Taxon classification</label><kwd><named-content xmlns:xlink="http://www.w3.org/1999/xlink" content-type="kingdom">Animalia</named-content></kwd><kwd><named-content xmlns:xlink="http://www.w3.org/1999/xlink" content-type="order">Decapoda</named-content></kwd><kwd><named-content xmlns:xlink="http://www.w3.org/1999/xlink" content-type="family">Porcellanidae</named-content></kwd></kwd-group><mixed-citation publication-type="journal"><person-group><name><surname>Werding</surname><given-names>Bernd</given-names></name><name><surname>Hiller</surname><given-names>Alexandra</given-names></name></person-group><article-title>A new species of <italic><tp:taxon-name><tp:taxon-name-part taxon-name-part-type="genus" reg="Polyonyx">Polyonyx</tp:taxon-name-part></tp:taxon-name></italic> (<tp:taxon-name><tp:taxon-name-part taxon-name-part-type="subphylum">Crustacea</tp:taxon-name-part></tp:taxon-name>, <tp:taxon-name><tp:taxon-name-part taxon-name-part-type="infraorder">Anomura</tp:taxon-name-part></tp:taxon-name>, <tp:taxon-name><tp:taxon-name-part taxon-name-part-type="family">Porcellanidae</tp:taxon-name-part></tp:taxon-name>) inhabiting polychaete-worm tubes (<tp:taxon-name><tp:taxon-name-part taxon-name-part-type="phylum">Annelida</tp:taxon-name-part></tp:taxon-name>, <tp:taxon-name><tp:taxon-name-part taxon-name-part-type="family">Chaetopteridae</tp:taxon-name-part></tp:taxon-name>) in the Indo-West Pacific</article-title><source>Zookeys</source><day>17</day><month>1</month><year>2019</year><volume>2019</volume><issue>818</issue><fpage>25</fpage><lpage>34</lpage><pub-id pub-id-type="doi">10.3897/zookeys.818.30587</pub-id></mixed-citation></tp:treatment-meta><tp:nomenclature><tp:taxon-name>
              <tp:taxon-name-part taxon-name-part-type="genus" reg="Polyonyx">Polyonyx</tp:taxon-name-part>
              <tp:taxon-name-part taxon-name-part-type="species" reg="socialis">socialis</tp:taxon-name-part>
              <object-id xmlns:xlink="http://www.w3.org/1999/xlink" content-type="zoobank" xlink:type="simple">http://zoobank.org/C8712225-9D4B-40AA-87CA-0B6FCDB3174A</object-id>
            </tp:taxon-name><tp:taxon-status xmlns:xlink="http://www.w3.org/1999/xlink" xlink:type="simple">sp. n.</tp:taxon-status><xref ref-type="fig" rid="F1">Figs 1</xref><xref ref-type="fig" rid="F2">, 2a–g</xref><xref ref-type="fig" rid="F3">, 3</xref></tp:nomenclature><tp:treatment-sec sec-type="material" id="SECID0EPAAE"><title>Material.</title><p><bold>Holotype</bold>: female, <named-content xmlns:xlink="http://www.w3.org/1999/xlink" content-type="dwc:institutional_code" xlink:type="simple">SMF</named-content> 52400, South China Sea, south coast of Vietnam, Nhatrang Bay, Tre Island, Dam Bay, 6–8 m, silty sand, hand collection from tube of <italic><tp:taxon-name><tp:taxon-name-part taxon-name-part-type="genus" reg="Chaetopterus">Chaetopterus</tp:taxon-name-part></tp:taxon-name></italic> sp. No 66, cohabiting with a pair of pinnotherid <italic><tp:taxon-name><tp:taxon-name-part taxon-name-part-type="genus" reg="Tetrias">Tetrias</tp:taxon-name-part></tp:taxon-name></italic> sp., coll. Britayev and Martin, 15.04. 2016; 4.0 mm x 4.3 mm (Fig. <xref ref-type="fig" rid="F1">1</xref>). <bold>Paratypes</bold>: male-female pair cohabiting with a pair of <italic><tp:taxon-name><tp:taxon-name-part taxon-name-part-type="genus" reg="Polyonyx">Polyonyx</tp:taxon-name-part><tp:taxon-name-part taxon-name-part-type="species" reg="heok">heok</tp:taxon-name-part></tp:taxon-name></italic>, <named-content xmlns:xlink="http://www.w3.org/1999/xlink" content-type="dwc:institutional_code" xlink:type="simple">SMF</named-content> -52401, South China Sea, south coast of Vietnam, Nhatrang Bay, Mun Island, 16–20 m, silty sand, hand collection from tube of <italic><tp:taxon-name><tp:taxon-name-part taxon-name-part-type="genus" reg="Chaetopterus">Chaetopterus</tp:taxon-name-part></tp:taxon-name></italic> sp. No 4, coll. Britayev and Martin, 04. 2016; male 4.6 mm x 5.7 mm (Fig. <xref ref-type="fig" rid="F2">2</xref>), female (ov) 5.1 mm x 5.6 mm (Fig. <xref ref-type="fig" rid="F3">3</xref>), both with bopyrid infestation and therefore, largely deformed.</p><fig id="F1" position="float" orientation="portrait"><label>Figure 1.</label><caption><p><italic><tp:taxon-name><tp:taxon-name-part taxon-name-part-type="genus" reg="Polyonyx">Polyonyx</tp:taxon-name-part><tp:taxon-name-part taxon-name-part-type="species" reg="socialis">socialis</tp:taxon-name-part></tp:taxon-name></italic> sp. n., female holotype, dorsal view, <named-content xmlns:xlink="http://www.w3.org/1999/xlink" content-type="dwc:institutional_code" xlink:type="simple">SMF</named-content> 52400, South China Sea, south coast of Vietnam, Nhatrang Bay, Tre Island, Dam Bay, dorsal view. Scale bar: 2.0 mm.</p></caption><graphic xmlns:xlink="http://www.w3.org/1999/xlink" xlink:href="zookeys-818-025-g001.jpg" position="float" orientation="portrait" xlink:type="simple" id="oo_257296.jpg"/></fig></tp:treatment-sec><tp:treatment-sec sec-type="description" id="SECID0EMDAE"><title>Description.</title><p>Carapace (Fig. <xref ref-type="fig" rid="F1">1</xref>) round to subovate, 1.1 to 1.2 times wider than long, broadest at epibranchial level, moderately convex, surface smooth, shining, covered with distant, shallow transversal striae. Regions scarcely demarcated. Hepatic margin roundly produced, crested. Branchial margins evenly rounded, crested. Rostrum broad, transverse (holotype) or weakly trilobate (paratypes), median lobe forwardly directed, lateral lobes rounded. Orbits shallow, outer orbital angles rounded. Side walls entire, not visible from above.</p><p>Third thoracic sternite (Fig. <xref ref-type="fig" rid="F2">2a</xref>) broad, anterior margin rounded, lateral lobes broad, forwardly directed.</p><p>Telson composed of seven plates (Fig. <xref ref-type="fig" rid="F2">2b</xref>).</p><p>Basal article of antennular peduncle unarmed. First antennal article broadly in contact with lower orbital margin, movable articles smooth, second elongate; flagellum long, reaching to tip of chelae.</p><p>Third maxilliped (Fig. <xref ref-type="fig" rid="F2">2c</xref>) with broad ischium and rounded inner projection; merus with subrectangular rounded inner lobe. Exopod long, slender, overreaching middle of merus.</p><fig id="F2" position="float" orientation="portrait"><label>Figure 2.</label><caption><p><italic><tp:taxon-name><tp:taxon-name-part taxon-name-part-type="genus" reg="Polyonyx">Polyonyx</tp:taxon-name-part><tp:taxon-name-part taxon-name-part-type="species" reg="socialis">socialis</tp:taxon-name-part></tp:taxon-name></italic> sp. n., male paratype, <named-content xmlns:xlink="http://www.w3.org/1999/xlink" content-type="dwc:institutional_code" xlink:type="simple">SMF</named-content> 52401, South China Sea, south coast of Vietnam, Nhatrang Bay, Mun Island. <bold>a</bold> Third thoracic sternite <bold>b</bold> Telson <bold>c</bold> Right third maxilliped, dorsal view (setae omitted) <bold>d</bold> Left (larger) cheliped, dorsal and ventral views <bold>e</bold> First and second right walking legs, dorsal view <bold>f</bold> Detail of dorsal view of propodus and dactylus of right third walking leg. Scale bars: 0.5 mm (<bold>a–c, f</bold>), 2.0 mm (<bold>d</bold>), 1 mm (<bold>e</bold>).</p></caption><graphic xmlns:xlink="http://www.w3.org/1999/xlink" xlink:href="zookeys-818-025-g002.jpg" position="float" orientation="portrait" xlink:type="simple" id="oo_257297.jpg"/></fig><p>Chelipeds (Figs <xref ref-type="fig" rid="F1">1</xref>, <xref ref-type="fig" rid="F2">2d</xref>) similar in both sexes, heterochaely not very pronounced. Merus with some transverse rugae on upper surface, with large, laminate, forwardly projected lobe; carpus swollen, with similar lobe that makes carpus appear nearly as broad as long; upper surface with some transversal rugae, proximal border concave, outer border with faint, scale-like rugae, and scattered, short setae; distal portion with tuft of simple setae. Manus compact, swollen above, outer border evenly curved outside. Fingers short, approximately 1/3 of total length of manus. Outer border with narrow fringe of densely set, very fine, simple setae. Fingers closing on entire length, movable finger with upper border of cutting edge with fringe of upwardly standing simple setae.</p><p>Walking legs (Figs <xref ref-type="fig" rid="F2">2e–f</xref>) relatively short, merus flattened, ovate from above, 1.4 to 1.5 times longer than wide, surface with scattered, transversal ridges and scattered setae. Carpus and propodus elongate, of similar length, with scattered simple setae, propodus spineless except for terminal triplet. Dactylus elongate, terminating in curved, bifurcate claws, the upper one being smaller, inner margin with two or sometimes three smaller spines.</p><p>Males with pair of pleopods on second abdominal segment.</p><p>The overall coloration of <italic><tp:taxon-name><tp:taxon-name-part taxon-name-part-type="genus" reg="Polyonyx">Polyonyx</tp:taxon-name-part><tp:taxon-name-part taxon-name-part-type="species" reg="socialis">socialis</tp:taxon-name-part></tp:taxon-name></italic> sp. n. (Fig. <xref ref-type="fig" rid="F3">3</xref>) is light brown with a symmetric pattern of white marks on the carapace. The chelipeds have whitish marks upon the articulation between merus and carpus, and at the level of the articulation with the dactylus. The walking legs have white areas on the proximal part of the merus, and around the articulations.</p><fig id="F3" position="float" orientation="portrait"><label>Figure 3.</label><caption><p><italic><tp:taxon-name><tp:taxon-name-part taxon-name-part-type="genus" reg="Polyonyx">Polyonyx</tp:taxon-name-part><tp:taxon-name-part taxon-name-part-type="species" reg="socialis">socialis</tp:taxon-name-part></tp:taxon-name></italic> sp. n., female paratype, <named-content xmlns:xlink="http://www.w3.org/1999/xlink" content-type="dwc:institutional_code" xlink:type="simple">SMF</named-content> 52401, South China Sea, south coast of Vietnam, Nhatrang Bay, Mun Island. Right side of carapace deformed by parasitic isopods (<tp:taxon-name><tp:taxon-name-part taxon-name-part-type="family">Bopyridae</tp:taxon-name-part></tp:taxon-name>). Scale bar: 3.0 mm.</p></caption><graphic xmlns:xlink="http://www.w3.org/1999/xlink" xlink:href="zookeys-818-025-g003.jpg" position="float" orientation="portrait" xlink:type="simple" id="oo_257298.jpg"/></fig></tp:treatment-sec><tp:treatment-sec sec-type="ecology" id="SECID0E3HAE"><title>Ecology.</title><p><italic><tp:taxon-name><tp:taxon-name-part taxon-name-part-type="genus" reg="Polyonyx">Polyonyx</tp:taxon-name-part><tp:taxon-name-part taxon-name-part-type="species" reg="socialis">socialis</tp:taxon-name-part></tp:taxon-name></italic> sp. n. inhabits the tubes of a <italic><tp:taxon-name><tp:taxon-name-part taxon-name-part-type="genus" reg="Chaetopterus">Chaetopterus</tp:taxon-name-part></tp:taxon-name></italic> sp. worm as heterosexual pairs, and shares its host with other symbionts, either a male-female pair of the porcellanid <italic><tp:taxon-name><tp:taxon-name-part taxon-name-part-type="genus" reg="Polyonyx">P.</tp:taxon-name-part><tp:taxon-name-part taxon-name-part-type="species" reg="heok">heok</tp:taxon-name-part></tp:taxon-name></italic> and the aeolid nudibranch <italic><tp:taxon-name><tp:taxon-name-part taxon-name-part-type="genus" reg="Phestilla">Phestilla</tp:taxon-name-part></tp:taxon-name></italic> sp., or a male-female pair of the pinnotherid crab <italic><tp:taxon-name><tp:taxon-name-part taxon-name-part-type="genus" reg="Tetrias">Tetrias</tp:taxon-name-part></tp:taxon-name></italic> sp. The hosts were collected between 6 and 20 m depth.</p></tp:treatment-sec><tp:treatment-sec sec-type="etymology" id="SECID0ENJAE"><title>Etymology.</title><p>The specific name <italic>socialis</italic>, from the Latin, meaning social, refers to the sociable behaviour of the new species, as it tolerates and is tolerated by other symbionts inhabiting the same polychaete host.</p></tp:treatment-sec><tp:treatment-sec sec-type="remarks" id="SECID0E4JAE"><title>Remarks.</title><p>The new species is morphologically similar and probably systematically close to <italic><tp:taxon-name><tp:taxon-name-part taxon-name-part-type="genus" reg="Polyonyx">P.</tp:taxon-name-part><tp:taxon-name-part taxon-name-part-type="species" reg="utinomii">utinomii</tp:taxon-name-part></tp:taxon-name></italic> Miyake, 1943 and <italic><tp:taxon-name><tp:taxon-name-part taxon-name-part-type="genus" reg="Polyonyx">P.</tp:taxon-name-part><tp:taxon-name-part taxon-name-part-type="species" reg="boucheti">boucheti</tp:taxon-name-part></tp:taxon-name></italic> Osawa, 2007, both of which also live in <italic><tp:taxon-name><tp:taxon-name-part taxon-name-part-type="genus" reg="Chaetopterus">Chaetopterus</tp:taxon-name-part></tp:taxon-name></italic> tubes (<xref ref-type="bibr" rid="B19">Osawa 2001</xref>). The new species is distinguished from <italic><tp:taxon-name><tp:taxon-name-part taxon-name-part-type="genus" reg="Polyonyx">P.</tp:taxon-name-part><tp:taxon-name-part taxon-name-part-type="species" reg="utinomii">utinomii</tp:taxon-name-part></tp:taxon-name></italic> and <italic><tp:taxon-name><tp:taxon-name-part taxon-name-part-type="genus" reg="Polyonyx">P.</tp:taxon-name-part><tp:taxon-name-part taxon-name-part-type="species" reg="boucheti">boucheti</tp:taxon-name-part></tp:taxon-name></italic> by 1) the narrower carapace, with the rostrum being less transverse, 2) the extremely extended and forwardly directed lobes on merus and carpus of the chelipeds, 3) the wide and flattened merus of the walking legs, and 4) the extremely fine and transparent fringes of setae on the chelipeds.</p></tp:treatment-sec><tp:treatment-sec sec-type="distribution" id="SECID0EWLAE"><title>Distribution.</title><p>Currently known only from the Vietnamese coast of the South China Sea.</p></tp:treatment-sec><ref-list><ref id="B19"><mixed-citation xmlns:xlink="http://www.w3.org/1999/xlink" xlink:type="simple"><person-group><name name-style="western"><surname>Osawa</surname><given-names>M</given-names></name></person-group> (<year>2001</year>) <article-title><italic><tp:taxon-name><tp:taxon-name-part taxon-name-part-type="genus">Heteropolyonyx</tp:taxon-name-part><tp:taxon-name-part taxon-name-part-type="species">biforma</tp:taxon-name-part></tp:taxon-name></italic> new genus and species, from Japan, and redescription of <italic><tp:taxon-name><tp:taxon-name-part taxon-name-part-type="genus">Polyonyx</tp:taxon-name-part><tp:taxon-name-part taxon-name-part-type="species">utinomii</tp:taxon-name-part></tp:taxon-name></italic> (<tp:taxon-name><tp:taxon-name-part taxon-name-part-type="order">Decapoda</tp:taxon-name-part></tp:taxon-name>: <tp:taxon-name><tp:taxon-name-part taxon-name-part-type="family">Porcellanidae</tp:taxon-name-part></tp:taxon-name>).</article-title><source>Journal of Crustacean Biology</source><volume>21</volume>: <fpage>506</fpage>–<lpage>520</lpage>. <ext-link xlink:type="simple" ext-link-type="doi" xlink:href="10.1163/20021975-99990152">https://doi.org/10.1163/20021975-99990152</ext-link></mixed-citation></ref></ref-list></tp:taxon-treatment>
